# Supplementary material for: Presence and activity of nitrogen-fixing bacteria in Scots pine needles in a boreal forest: a nitrogen-addition experiment
Source: Tree Physiol. 2023 Apr 18;43(8):1354–64. doi: 10.1093/treephys/tpad048 (PMC10423461; doi:10.1093/treephys/tpad048)
Supplement: Supplementary_tables_1-3_tpad048 [file supplementary_tables_1-3_tpad048.xlsx]

## Sheet: 1
	Supplementary Table 1: Accession numbers for the deposits made to GenBank (16S rRNA sequences), the Sequence Read Archive (unassembled Illumina whole genome sequences) and the NCCB collection (bacterial cultures) derived from the 13 colonies isolated during the study.
	Bacterial colony number	GenBank number	Sequence Read Archive number	NCCB collection number
	1	OP081071	SRR21022222	100899
	2	OP081072	SRR21022221	100900
	3	OP081070	SRR21022217	100901
	14	OP081068	SRR21022216	100902
	23	OP081069	SRR21022215	100903
	24	OP081095	SRR21022214	100904
	25	OP081093	SRR21022213	100905
	26	OP081094	SRR21022212	100906
	27	OP081174	SRR21022211	100907
	28	OP081427	SRR21022210	100908
	38-1	OP081173	SRR21022220	100909
	38-2	OP081419	SRR21022219	100910
	39	OP081144	SRR21022218	100911

## Sheet: 2
	Supplementary Table 2: The presence of nitrogenase enzyme, as indicated by the signal intensity of the NifH band based on anti-NifH antibody immunodetection, in one-year-old needles from Scots pine trees grown in control (0 kg N ha–1 year–1) and long-term inorganic nitrogen-fertilized (50 kg N ha–1 year–1) plots. The samples were taken from two trees in each of six replicate plots per treatment.
	Sample name	Nitrogen treatment	NifH band signal intensity (pixels)
	C1T1	0 kg N ha-1 yr-1	4976.25
	C2T1	0 kg N ha-1 yr-1	4966.66
	C3T1	0 kg N ha-1 yr-1	6321.97
	C4T1	0 kg N ha-1 yr-1	7173.87
	C5T1	0 kg N ha-1 yr-1	5136.2
	C6T1	0 kg N ha-1 yr-1	3546.88
	C1T2	0 kg N ha-1 yr-1	6159.78
	C2T2	0 kg N ha-1 yr-1	2363.57
	C3T2	0 kg N ha-1 yr-1	5106.66
	C4T2	0 kg N ha-1 yr-1	6804.25
	C5T2	0 kg N ha-1 yr-1	3485.59
	C6T2	0 kg N ha-1 yr-1	7674.15
	N1T1	50 kg N ha-1 yr-1	6060.56
	N2T1	50 kg N ha-1 yr-1	5844.85
	N3T1	50 kg N ha-1 yr-1	8957.24
	N4T1	50 kg N ha-1 yr-1	5321.49
	N5T1	50 kg N ha-1 yr-1	5957.2
	N6T1	50 kg N ha-1 yr-1	1128.72
	N1T2	50 kg N ha-1 yr-1	8012.32
	N2T2	50 kg N ha-1 yr-1	4022.07
	N3T2	50 kg N ha-1 yr-1	3287.4
	N4T2	50 kg N ha-1 yr-1	2850.35
	N5T2	50 kg N ha-1 yr-1	7957.8
	N6T2	50 kg N ha-1 yr-1	6373.9

## Sheet: 3
	Supplementary Table 3: Measured sample ethylene production rates, sample-specific negative control ethylene production rates and final calculated ethylene production rates with corresponding standard error values, indicating nitrogenase enzyme activity, per gram dry mass of one-year-old needles from Scots pine trees grown in control (0 kg N ha–1 year–1) and long-term inorganic nitrogen-fertilized…
	Sample name	Nitrogen treatment	Sample ethylene production (nmol C2H4 h-1 g-1)	Negative control ethylene production (nmol C2H4 h-1 g-1)	Final calculated ethylene production (nmol C2H4 h-1 g-1)	Standard error for final calculated ethylene production (nmol C2H4 h-1 g-1)
	C1T1	0 kg N ha-1 yr-1	0.231	0.193	0.037	0.056
	C2T1	0 kg N ha-1 yr-1	0.189	0.111	0.078	0.023
	C3T1	0 kg N ha-1 yr-1	0.127	0.093	0.034	0.004
	C4T1	0 kg N ha-1 yr-1	0.427	0.461	-0.034	0.025
	C5T1	0 kg N ha-1 yr-1	0.193	0.077	0.116	0.007
	C6T1	0 kg N ha-1 yr-1	0.302	0.212	0.090	0.007
	C1T2	0 kg N ha-1 yr-1	0.165	0.083	0.082	0.019
	C2T2	0 kg N ha-1 yr-1	0.383	0.248	0.135	0.018
	C3T2	0 kg N ha-1 yr-1	0.317	0.164	0.153	0.027
	C4T2	0 kg N ha-1 yr-1	0.346	0.200	0.146	0.046
	C5T2	0 kg N ha-1 yr-1	0.456	0.372	0.084	0.030
	C6T2	0 kg N ha-1 yr-1	0.413	0.263	0.150	0.024
	N1T1	50 kg N ha-1 yr-1	0.232	0.178	0.053	0.029
	N2T1	50 kg N ha-1 yr-1	0.442	0.355	0.086	0.014
	N3T1	50 kg N ha-1 yr-1	0.173	0.102	0.071	0.004
	N4T1	50 kg N ha-1 yr-1	0.276	0.189	0.087	0.008
	N5T1	50 kg N ha-1 yr-1	1.420	1.133	0.287	0.130
	N6T1	50 kg N ha-1 yr-1	0.259	0.140	0.120	0.019
	N1T2	50 kg N ha-1 yr-1	0.412	0.277	0.136	0.043
	N2T2	50 kg N ha-1 yr-1	0.185	0.098	0.087	0.020
	N3T2	50 kg N ha-1 yr-1	0.202	0.102	0.100	0.006
	N4T2	50 kg N ha-1 yr-1	0.333	0.193	0.140	0.019
	N5T2	50 kg N ha-1 yr-1	0.298	0.170	0.128	0.047
	N6T2	50 kg N ha-1 yr-1	0.499	0.354	0.145	0.019
